# Supplementary material for: Nucleotide polymorphism assay for the identification of west African group Bacillus anthracis: a lineage lacking anthrose
Source: BMC Microbiol. 2020 Jan 7;20:6. doi: 10.1186/s12866-019-1693-2 (PMC6947953; doi:10.1186/s12866-019-1693-2)
Supplement: Supplementary file 1 — Additional file 1: Table S1. Table of unique, nonredundant records of Bacillus anthracis genome shotgun entries from NCBI used for analysis in this study. A total of 176 records were initially included and 47 were removed for lack of clear B. anthracis markers (Records removed tab). Unique records appear in the "Unique B. anthracis" tab. [file 12866_2019_1693_MOESM1_ESM.xls]

## Sheet: Unique B. anthracis
	Contig accession no.	Similarity to Sterne anthrose	Strain Name	prefix_s	project_s	organism_an	bioproject_s	biosample_ss	Column82	Host
1	AZQO01000025.1	1	strain: V77+K3:K300-NP1-R	AZQO01	WGS	Bacillus anthracis str. V770-NP1-R	PRJNA231233	SAMN02597374	strain: V77+K3:K300-NP1-R
2	BBWX01000086.1	1	strain: 44-NIAH	BBWX01	WGS	Bacillus anthracis	PRJDB3562	SAMD00026915	strain: 44-NIAH
3	CAVE010000025.1	1	strain: Gmb1	CAVE01	WGS	Bacillus anthracis str. Gmb1	PRJEB1518	SAMEA2272630	strain: Gmb1
4	MVIR01000003.1	1	strain: Ba-8884/94-Geo	MVIR01	WGS	Bacillus anthracis	PRJNA224116	SAMN05511433	strain: Ba-8884/94-Geo	host: Homo sapiens,isolation_source: Patient ulcer
5	MVKH01000003.1	1	strain: Ba-1897/12-Geo	MVKH01	WGS	Bacillus anthracis	PRJNA224116	SAMN05511396	strain: Ba-1897/12-Geo	isolation_source: Beef
6	MVKJ01000003.1	1	strain: Ba-1802/12-Geo	MVKJ01	WGS	Bacillus anthracis	PRJNA224116	SAMN05511254	strain: Ba-1802/12-Geo	host: Homo sapiens,isolation_source: Patient ulcer
7	NZ_AAEQ01000035.3	1	strain: Kruger B	AAEQ01	WGS	Bacillus anthracis str. Kruger B	PRJNA324	SAMN02435884	strain: Kruger B
8	AAAC01000001.1	1	strain: A2012	AAAC01	WGS	Bacillus anthracis str. A2012	PRJNA299	SAMN02435829	strain: A2012
9	AAEN01000017.1	1	strain: CNEVA-9066	AAEN01	WGS	Bacillus anthracis str. CNEVA-9066	PRJNA10796	SAMN02435891	strain: CNEVA-9066
10	AAEO01000022.1	1	strain: A1055	AAEO01	WGS	Bacillus anthracis str. A1055	PRJNA10795	SAMN02435882	strain: A1055
11	AAEP01000026.1	1	strain: Vollum	AAEP01	WGS	Bacillus anthracis str. Vollum	PRJNA10797	SAMN02435883	strain: Vollum
12	ABJC01000025.1	1	isolate: A,strain: A0488	ABJC01	WGS	Bacillus anthracis str. A0488	PRJNA27913	SAMN02470254	isolate: A,strain: A0488
13	ABLH01000027.1	1	strain: A0465	ABLH01	WGS	Bacillus anthracis str. A0465	PRJNA27919	SAMN02470255	strain: A0465
14	ABLT01000027.1	1	strain: A0174	ABLT01	WGS	Bacillus anthracis str. A0174	PRJNA27921	SAMN02470265	strain: A0174
15	AMDT01000002.1	1	strain: BF1	AMDT01	WGS	Bacillus anthracis str. BF1	PRJNA171093	SAMN02469407	strain: BF1	host: cow,isolation_source: cow carcass
16	BBWY01000022.1	1	strain: 52-40-NIAH	BBWY01	WGS	Bacillus anthracis	PRJDB3563	SAMD00026914	strain: 52-40-NIAH
17	CAVD010000034.1	1	strain: Sen3	CAVD01	WGS	Bacillus anthracis str. Sen3	PRJEB1517	SAMEA2272292	strain: Sen3
18	FBXL01000009.1	1	isolate: ANSES_122	FBXL01	WGS	Bacillus anthracis	PRJNA224116	SAMEA3720265	isolate: ANSES_122	isolate: ANSES_122
19	FBXM01000011.1	1	isolate: ANSES_118	FBXM01	WGS	Bacillus anthracis	PRJNA224116	SAMEA3720264	isolate: ANSES_118	isolate: ANSES_118
20	FBXN01000007.1	1	isolate: ANSES_101	FBXN01	WGS	Bacillus anthracis	PRJNA224116	SAMEA3720263	isolate: ANSES_101	isolate: ANSES_101
21	FBXO01000006.1	1	isolate: ANSES_92	FBXO01	WGS	Bacillus anthracis	PRJNA224116	SAMEA3720271	isolate: ANSES_92	isolate: ANSES_92
22	FBXP01000024.1	99%, One nucl. Deletion	isolate: ANSES_90	FBXP01	WGS	Bacillus anthracis	PRJNA224116	SAMEA3720270	isolate: ANSES_90	isolate: ANSES_90
23	FBXQ01000007.1	1	isolate: ANSES_89	FBXQ01	WGS	Bacillus anthracis	PRJNA224116	SAMEA3720269	isolate: ANSES_89	isolate: ANSES_89
24	FBXR01000005.1	1	isolate: ANSES_32	FBXR01	WGS	Bacillus anthracis	PRJNA224116	SAMEA3720266	isolate: ANSES_32	isolate: ANSES_32
25	FBXS01000004.1	1	isolate: ANSES_86	FBXS01	WGS	Bacillus anthracis	PRJNA224116	SAMEA3720267	isolate: ANSES_86	isolate: ANSES_86
26	FBXT01000008.1	1	isolate: ANSES_88	FBXT01	WGS	Bacillus anthracis	PRJNA224116	SAMEA3720268	isolate: ANSES_88	isolate: ANSES_88
27	FBXU01000002.1	1	isolate: ANSES_94	FBXU01	WGS	Bacillus anthracis	PRJNA224116	SAMEA3720272	isolate: ANSES_94	isolate: ANSES_94
28	LVWF01000002.1	1	strain: DS201579	LVWF01	WGS	Bacillus anthracis	PRJNA224116	SAMN04589793	strain: DS201579	host: Connochaetes taurinus
29	MVKB01000002.1	1	strain: Ba-8785/92-Geo	MVKB01	WGS	Bacillus anthracis	PRJNA224116	SAMN05511418	strain: Ba-8785/92-Geo	host: Homo sapiens,isolation_source: Patient ulcer
30	MVKC01000002.1	1	strain: Ba-8784/92-Geo	MVKC01	WGS	Bacillus anthracis	PRJNA224116	SAMN05511417	strain: Ba-8784/92-Geo	isolation_source: Beef
31	MVKD01000002.1	1	strain: Ba-8782/92-Geo	MVKD01	WGS	Bacillus anthracis	PRJNA224116	SAMN05511402	strain: Ba-8782/92-Geo	isolation_source: Sheepskin
32	MVKE01000002.1	1	strain: Ba-7673/89-Geo	MVKE01	WGS	Bacillus anthracis	PRJNA224116	SAMN05511400	strain: Ba-7673/89-Geo	isolation_source: soil
33	MVKF01000002.1	1	strain: Ba-9108/08-Geo	MVKF01	WGS	Bacillus anthracis	PRJNA224116	SAMN05511399	strain: Ba-9108/08-Geo	host: Homo sapiens,isolation_source: Patient ulcer
34	MVKG01000002.1	1	strain: Ba-9065/08-Geo	MVKG01	WGS	Bacillus anthracis	PRJNA224116	SAMN05511398	strain: Ba-9065/08-Geo	host: Homo sapiens,isolation_source: Patient ulcer
35	MVKI01000003.1	1	strain: Ba-8776/92-Geo	MVKI01	WGS	Bacillus anthracis	PRJNA224116	SAMN05511380	strain: Ba-8776/92-Geo	host: Homo sapiens,isolation_source: Patient ulcer
36	MVOA01000067.1	0.99	strain: Brazilian Vaccinal	MVOA01	WGS	Bacillus anthracis	PRJNA224116	SAMN06270273	strain: Brazilian Vaccinal	host: Bos taurus,isolation_source: Vaccine strain
37	NZ_AAER01000040.3	1	strain: Western North America USA6153	AAER01	WGS	Bacillus anthracis str. Western North America USA6153	PRJNA337	SAMN02435885	strain: Western North America USA6153
38	NZ_AAES01000035.1	1	strain: Australia 94	AAES01	WGS	Bacillus anthracis str. Australia 94	PRJNA10799	SAMN02435830	strain: Australia 94
39	NZ_ABDN02000001.1	1	strain: Tsiankovskii-I	ABDN02	WGS	Bacillus anthracis str. Tsiankovskii-I	PRJNA17709	SAMN02436236	strain: Tsiankovskii-I
40	NZ_ABKF01000001.1	0.99	strain: A0193	ABKF01	WGS	Bacillus anthracis str. A0193	PRJNA27923	SAMN02470282	strain: A0193	host: bovine
41	NZ_ABKG01000001.1	1	strain: A0442	ABKG01	WGS	Bacillus anthracis str. A0442	PRJNA27915	SAMN02470279	strain: A0442	host: kudu (antelope)
42	NZ_ABLB01000001.1	1	strain: A0389	ABLB01	WGS	Bacillus anthracis str. A0389	PRJNA27917	SAMN02470266	strain: A0389
43	NZ_ALNY01000001.1	0.99	strain: UR-1	ALNY01	WGS	Bacillus anthracis str. UR-1	PRJNA170826	SAMN02469406	strain: UR-1	host: Homo sapiens,isolation_source: blood
44	NZ_ANAO01000001.1	1	strain: Carbosap	ANAO01	WGS	Bacillus anthracis str. Carbosap	PRJNA177917	SAMN02470598	strain: Carbosap	isolation_source: attenuated\, toxigenic\, capsulated strain used as a livestock vaccine
45	NZ_CAVC010000031.1	1	strain: Sen2Col2	CAVC01	WGS	Bacillus anthracis str. Sen2Col2	PRJEB1516	SAMEA2272511	strain: Sen2Col2
46	NZ_CM002395.1	1	strain: 52-G	AZUF01	WGS	Bacillus anthracis 52-G	PRJNA224563	SAMN02951870	strain: 52-G	isolation_source: bovine
47	NZ_CM002398.1	1	strain: 9080-G	AZUE01	WGS	Bacillus anthracis 9080-G	PRJNA224558	SAMN02951869	strain: 9080-G	isolation_source: soil
48	NZ_CM002401.1	1	strain: 8903-G	AZUD01	WGS	Bacillus anthracis 8903-G	PRJNA224562	SAMN02951868	strain: 8903-G	isolation_source: soil
49	PPEM01000002.1	1	Kafkas-215	PPEM01	WGS	Bacillus anthracis	PRJNA421249	SAMN08366822	Kafkas-215
50	PPEN01000002.1	1	Kafkas-149	PPEN01	WGS	Bacillus anthracis	PRJNA421249	SAMN08366821	Kafkas-149
51	PPEO01000004.1	1	Kafkas-100	PPEO01	WGS	Bacillus anthracis	PRJNA421249	SAMN08366820	Kafkas-100
52	PPEP01000002.1	1	Kafkas-86	PPEP01	WGS	Bacillus anthracis	PRJNA421249	SAMN08366819	Kafkas-86
53	PPEQ01000002.1	1	Kafkas-78	PPEQ01	WGS	Bacillus anthracis	PRJNA421249	SAMN08366818	Kafkas-78
54	PPER01000003.1	1	Kafkas-68	PPER01	WGS	Bacillus anthracis	PRJNA421249	SAMN08366817	Kafkas-68
55	PPES01000035.1	1	Kafkas-60	PPES01	WGS	Bacillus anthracis	PRJNA421249	SAMN08366816	Kafkas-60
56	PVLH01000002.1	0.99	STI1	PVLH01	WGS	Bacillus anthracis	PRJNA436480	SAMN08627228	STI1
57	QAEG01000001.1	1	HKI4363/88	QAEG01	WGS	Bacillus anthracis	PRJNA309927	SAMN08812793	HKI4363/88
58	QAEH01000002.1	0.99	BA2968	QAEH01	WGS	Bacillus anthracis	PRJNA309927	SAMN08812794	BA2968
59	QAEI01000001.1	1	A142	QAEI01	WGS	Bacillus anthracis	PRJNA309927	SAMN08812795	A142
60	QAEJ01000001.1	1	A155	QAEJ01	WGS	Bacillus anthracis	PRJNA309927	SAMN08812796	A155
61	QAEK01000001.1	1	SA047	QAEK01	WGS	Bacillus anthracis	PRJNA309927	SAMN08812797	SA047
62	QAEL01000003.1	0.99	A24/TN_Bovine_Sokol	QAEL01	WGS	Bacillus anthracis	PRJNA309927	SAMN08812798	A24/TN_Bovine_Sokol
63	QAEM01000001.1	0.99	A16/LA896	QAEM01	WGS	Bacillus anthracis	PRJNA309927	SAMN08812799	A16/LA896
64	QAEN01000002.1	0.99	A46	QAEN01	WGS	Bacillus anthracis	PRJNA309927	SAMN08812800	A46
65	QANP01000009.1	1	COVASU	QANP01	WGS	Bacillus anthracis	PRJNA407276	SAMN07644999	COVASU
66	QPEZ01000001.1	1	Sterne 09RA8929	QPEZ01	WGS	Bacillus anthracis	PRJNA422985	SAMN09635715	Sterne 09RA8929
67	QPKO01000001.1	1	Strain 32	QPKO01	WGS	Bacillus anthracis	PRJNA481057	SAMN09655857	Strain 32
68	QPKP01000003.1	1	UT308	QPKP01	WGS	Bacillus anthracis	PRJNA481057	SAMN09655864	UT308
69	QPKQ01000003.1	1	SK57	QPKQ01	WGS	Bacillus anthracis	PRJNA481057	SAMN09655867	SK57
70	RQWM01000005.1	99% (insertion)	81/1	RQWM01	WGS	Bacillus anthracis	PRJNA507081	SAMN10484567	81/1
71	ANFF01000003.1	1	strain: 3154	ANFF01	WGS	Bacillus anthracis str. 3154	PRJNA178572	SAMN02470705	strain: 3154	isolation_source: soil
72	PPEN01000002.1	1	strain: 95014	JANG01	WGS	Bacillus anthracis str. 95014	PRJNA231913	SAMN02951914	strain: 95014
73	JHCB02000018.1	1	strain: ANSES_08-8_20	JHCB02	WGS	Bacillus anthracis	PRJNA242332	SAMN02693047	strain: ANSES_08-8_20	host: bovine
74	JHDR02000018.1	1	strain: ANSES_99-100	JHDR02	WGS	Bacillus anthracis	PRJNA242332	SAMN02699415	strain: ANSES_99-100	host: bovine
75	JHDS02000015.1	0.99	strain: ANSES_00-82	JHDS02	WGS	Bacillus anthracis	PRJNA242332	SAMN02699416	strain: ANSES_00-82	host: bovine
76	JMPU01000016.1	0.99	strain: Zimbabwe 89	JMPU01	WGS	Bacillus anthracis	PRJNA243517	SAMN02736952	strain: Zimbabwe 89
77	JMPV01000008.1	1	strain: A.Br.003	JMPV01	WGS	Bacillus anthracis	PRJNA243524	SAMN02736983	strain: A.Br.003	host: Homo sapiens,isolation_source: child cutaneous anthrax
78	JNOD01000007.1	1	strain: Smith 1013	JNOD01	WGS	Bacillus anthracis	PRJNA243516	SAMN02732407	strain: Smith 1013
79	JPIG01000035.1	0.99	strain: Carbosap	JPIG01	WGS	Bacillus anthracis str. Carbosap	PRJNA231912	SAMN02910129	strain: Carbosap
80	JSZP01000042.1	1	strain: 2000031031	JSZP01	WGS	Bacillus anthracis	PRJNA264742	SAMN03165114	strain: 2000031031	host: Homo sapiens
81	JSZQ01000035.1	1	strain: 2000032892	JSZQ01	WGS	Bacillus anthracis	PRJNA264742	SAMN03165115	strain: 2000032892
82	JSZR01000029.1	1	strain: 2000031039	JSZR01	WGS	Bacillus anthracis	PRJNA264742	SAMN03165116	strain: 2000031039	host: Bos taurus
83	JSZS01000049.1	0.99	strain: 2000031052	JSZS01	WGS	Bacillus anthracis	PRJNA264742	SAMN03165117	strain: 2000031052	host: Bos taurus
84	JSZT01000044.1	1	strain: 2000031075	JSZT01	WGS	Bacillus anthracis	PRJNA264742	SAMN03165118	strain: 2000031075	host: Bos taurus
85	JSZU01000032.1	1	strain: 2000031709	JSZU01	WGS	Bacillus anthracis	PRJNA264742	SAMN03165119	strain: 2000031709
86	JSZV01000036.1	1	strain: 2000031765	JSZV01	WGS	Bacillus anthracis	PRJNA264742	SAMN03165120	strain: 2000031765
87	JSZW01000034.1	1	strain: 2000032819	JSZW01	WGS	Bacillus anthracis	PRJNA264742	SAMN03165121	strain: 2000032819
88	JSZX01000027.1	1	strain: 2000032832	JSZX01	WGS	Bacillus anthracis	PRJNA264742	SAMN03165122	strain: 2000032832
89	JSZY01000046.1	1	strain: 2000032879	JSZY01	WGS	Bacillus anthracis	PRJNA264742	SAMN03165123	strain: 2000032879
90	JSZZ01000042.1	1	strain: 2000031038	JSZZ01	WGS	Bacillus anthracis	PRJNA264742	SAMN03165124	strain: 2000031038
91	JTAA01000055.1	1	strain: 2000032951	JTAA01	WGS	Bacillus anthracis	PRJNA264742	SAMN03165125	strain: 2000032951	host: Homo sapiens
92	JTAB01000061.1	1	strain: 2000032967	JTAB01	WGS	Bacillus anthracis	PRJNA264742	SAMN03165126	strain: 2000032967
93	JTAC01000066.1	1	strain: 2000032968	JTAC01	WGS	Bacillus anthracis	PRJNA264742	SAMN03165127	strain: 2000032968
94	JTAD01000031.1	1	strain: 2000032975	JTAD01	WGS	Bacillus anthracis	PRJNA264742	SAMN03165128	strain: 2000032975
95	JTAE01000053.1	1	strain: 2000032979	JTAE01	WGS	Bacillus anthracis	PRJNA264742	SAMN03165129	strain: 2000032979
96	JTAF01000048.1	1	strain: 2000032989	JTAF01	WGS	Bacillus anthracis	PRJNA264742	SAMN03165130	strain: 2000032989
97	JTAG01000063.1	0.99	strain: 2002013094	JTAG01	WGS	Bacillus anthracis	PRJNA264742	SAMN03165131	strain: 2002013094
98	JTAP01000036.1	1	strain: 2000031008	JTAP01	WGS	Bacillus anthracis	PRJNA264742	SAMN03165111	strain: 2000031008
99	JTAQ01000023.1	1	strain: 2000031023	JTAQ01	WGS	Bacillus anthracis	PRJNA264742	SAMN03165112	strain: 2000031023	host: Bos taurus
100	JTAR01000047.1	1	strain: 2000031027	JTAR01	WGS	Bacillus anthracis	PRJNA264742	SAMN03165113	strain: 2000031027	host: Bos taurus
101	JTAS01000067.1	1	strain: 2000031006	JTAS01	WGS	Bacillus anthracis	PRJNA264742	SAMN03165110	strain: 2000031006
102	LAKZ01000005.1	1	strain: A1039	LAKZ01	WGS	Bacillus anthracis	PRJNA257008	SAMN02999502	strain: A1039	host: Bos taurus
103	LBBZ01000008.1	1	strain: K1	LBBZ01	WGS	Bacillus anthracis	PRJNA281298	SAMN03486970	strain: K1	isolation_source: soil
104	LBCA01000007.1	1	strain: K2	LBCA01	WGS	Bacillus anthracis	PRJNA281298	SAMN03486971	strain: K2	isolation_source: soil
105	LBFE01000001.1	1	strain: A1075	LBFE01	WGS	Bacillus anthracis	PRJNA257008	SAMN02999503	strain: A1075	host: Bos taurus
106	LFYF01000022.1	1	strain: K1285	LFYF01	WGS	Bacillus anthracis	PRJNA257008	SAMN03757454	strain: K1285	host: Zebra
107	LFYG01000012.1	1	strain: K2129	LFYG01	WGS	Bacillus anthracis	PRJNA257008	SAMN03757455	strain: K2129
108	LFYH01000003.1	1	strain: K2883	LFYH01	WGS	Bacillus anthracis	PRJNA257008	SAMN03757456	strain: K2883	host: Homo sapiens
109	LFYI01000025.1	1	strain: K0021	LFYI01	WGS	Bacillus anthracis	PRJNA257008	SAMN03757457	strain: K0021	host: Sheep
110	LFYJ01000013.1	1	strain: K4834	LFYJ01	WGS	Bacillus anthracis	PRJNA257008	SAMN03757458	strain: K4834	host: Bovine
111	LGCC01000044.1	97% SNPs and insertions	strain: 20SD	LGCC01	WGS	Bacillus anthracis	PRJNA289201	SAMN03846944	strain: 20SD	host: Ovis aries
112	LGCD01000038.1	97% SNPs and insertions	strain: 3631_1C	LGCD01	WGS	Bacillus anthracis	PRJNA289051	SAMN03840820	strain: 3631_1C	host: Tragelaphus strepsiceros
113	LGID01000031.1	1	strain: PAK-1	LGID01	WGS	Bacillus anthracis	PRJNA257008	SAMN03757453	strain: PAK-1	host: Sheep
114	LGIE01000031.1	1	strain: K3974	LGIE01	WGS	Bacillus anthracis	PRJNA257008	SAMN03757459	strain: K3974
115	LGIF01000018.1	1	strain: K1129	LGIF01	WGS	Bacillus anthracis	PRJNA257008	SAMN03757460	strain: K1129	host: goat,isolation_source: hair
116	LGIG01000018.1	1	strain: K8215	LGIG01	WGS	Bacillus anthracis	PRJNA257008	SAMN03757461	strain: K8215	host: Bovine
117	LHUN01000026.1	1	strain: A0021	LHUN01	WGS	Bacillus anthracis	PRJNA257008	SAMN03862113	strain: A0021	host: Hippopotamus
118	LHUO01000006.1	1	strain: A0389	LHUO01	WGS	Bacillus anthracis	PRJNA257008	SAMN03862112	strain: A0389	host: goat
119	AGQP01000002.1	0.99	strain: Heroin Ba4599	AGQP01	WGS	Bacillus anthracis str. Heroin Ba4599	PRJNA224116	SAMN02470707	strain: Heroin Ba4599	host: Homo sapiens,isolation_source: Scottish heroin user
120	ANFG01000003.1	1	strain: 3166	ANFG01	WGS	Bacillus anthracis str. 3166	PRJNA224116	SAMN02470706	strain: 3166	isolation_source: soil
121	MJAW01000011.1	1	strain: STI-1	MJAW01	WGS	Bacillus anthracis	PRJNA224116	SAMN02839456	strain: STI-1
122	MLJX01000004.1	1	strain: 55-VNIIVViM	MLJX01	WGS	Bacillus anthracis	PRJNA224116	SAMN05915713	strain: 55-VNIIVViM	isolation_source: Commercial vial
123	NRIV01000001.1	1	strain: 34F2_Sterne	NRIV01	WGS	Bacillus anthracis	PRJNA224116	SAMN07523112	strain: 34F2_Sterne
124	NRIW01000003.1	1	strain: BA663	NRIW01	WGS	Bacillus anthracis	PRJNA224116	SAMN07523111	strain: BA663
125	NRIX01000003.1	1	strain: BA721	NRIX01	WGS	Bacillus anthracis	PRJNA224116	SAMN07523110	strain: BA721
126	NRIY01000001.1	1	strain: BA781	NRIY01	WGS	Bacillus anthracis	PRJNA224116	SAMN07523109	strain: BA781
127	NRIZ01000003.1	1	strain: BA500	NRIZ01	WGS	Bacillus anthracis	PRJNA224116	SAMN07523108	strain: BA500
128	NRJA01000003.1	1	strain: BAP482	NRJA01	WGS	Bacillus anthracis	PRJNA224116	SAMN07523107	strain: BAP482
129	NRJB01000002.1	1	strain: BAP417	NRJB01	WGS	Bacillus anthracis	PRJNA224116	SAMN07523106	strain: BAP417

## Sheet: Records removed
	Contig accession no.	Similarity to Sterne anthrose	Strain Name	prefix_s	project_s	organism_an	bioproject_s	biosample_ss	Column82	Host
1	MTAU01000008.1	0.99	strain: F34	MTAU01	WGS	Bacillus spp.	PRJNA224116	SAMN06190355	strain: F34	isolation_source: salt lake
2	NTZN01000029.1	0.85	AFS001713	NTZN01	WGS	Bacillus spp.	PRJNA400804	SAMN07597256	AFS001713
3	NUFM01000171.1	0.85	AFS058037	NUFM01	WGS	Bacillus spp.	PRJNA400804	SAMN07598172	AFS058037
4	NUFQ01000014.1	0.85	AFS057764	NUFQ01	WGS	Bacillus spp.	PRJNA400804	SAMN07598168	AFS057764
5	NUFV01000029.1	low similarity	AFS057383	NUFV01	WGS	Bacillus spp.	PRJNA400804	SAMN07598160	AFS057383
6	NUJA01000024.1	0.85	AFS048113	NUJA01	WGS	Bacillus spp.	PRJNA400804	SAMN07598031	AFS048113
7	NUKC01000002.1	0.85	AFS044825	NUKC01	WGS	Bacillus spp.	PRJNA400804	SAMN07597993	AFS044825
8	NUKJ01000019.1	0.85	AFS044195	NUKJ01	WGS	Bacillus spp.	PRJNA400804	SAMN07597982	AFS044195
9	NULL01000002.1	0.85	AFS041580	NULL01	WGS	Bacillus spp.	PRJNA400804	SAMN07597946	AFS041580
10	NULV01000008.1	0.85	AFS040794	NULV01	WGS	Bacillus spp.	PRJNA400804	SAMN07597932	AFS040794
11	NUND01000010.1	0.85	AFS037377	NUND01	WGS	Bacillus spp.	PRJNA400804	SAMN07597889	AFS037377
12	NUOK01000001.1	0.85	AFS032990	NUOK01	WGS	Bacillus spp.	PRJNA400804	SAMN07597835	AFS032990
13	NUOP01000028.1	0.85	AFS032297	NUOP01	WGS	Bacillus spp.	PRJNA400804	SAMN07597826	AFS032297
14	NUPS01000014.1	0.85	AFS029987	NUPS01	WGS	Bacillus spp.	PRJNA400804	SAMN07597790	AFS029987
15	NUPU01000049.1	0.85	AFS029941	NUPU01	WGS	Bacillus spp.	PRJNA400804	SAMN07597788	AFS029941
16	NUVW01000035.1	0.85	AFS085583	NUVW01	WGS	Bacillus spp.	PRJNA400804	SAMN07598536	AFS085583
17	NUXH01000027.1	low similarity	AFS081271	NUXH01	WGS	Bacillus spp.	PRJNA400804	SAMN07598484	AFS081271
18	NUXT01000030.1	0.85	AFS079591	NUXT01	WGS	Bacillus spp.	PRJNA400804	SAMN07598459	AFS079591
19	NUZW01000011.1	0.85	AFS072900	NUZW01	WGS	Bacillus spp.	PRJNA400804	SAMN07598371	AFS072900
20	NVBB01000003.1	0.85	AFS068624	NVBB01	WGS	Bacillus spp.	PRJNA400804	SAMN07598312	AFS068624
21	NVDD01000031.1	0.85	AFS062118	NVDD01	WGS	Bacillus spp.	PRJNA400804	SAMN07598231	AFS062118
22	NVDP01000006.1	0.85	AFS060304	NVDP01	WGS	Bacillus spp.	PRJNA400804	SAMN07598211	AFS060304
23	NVEN01000002.1	0.85	AFS058633	NVEN01	WGS	Bacillus spp.	PRJNA400804	SAMN07598183	AFS058633
24	NVHS01000023.1	0.99	AFS072084	NVHS01	WGS	Bacillus spp.	PRJNA400804	SAMN07598357	AFS072084
25	NVLR01000022.1	0.85	AFS096050	NVLR01	WGS	Bacillus spp.	PRJNA400804	SAMN07598663	AFS096050
26	NVLX01000028.1	0.85	AFS095574	NVLX01	WGS	Bacillus spp.	PRJNA400804	SAMN07598655	AFS095574
27	NVMT01000016.1	0.85	AFS093149	NVMT01	WGS	Bacillus spp.	PRJNA400804	SAMN07598621	AFS093149
28	NVMW01000018.1	0.85	AFS092859	NVMW01	WGS	Bacillus spp.	PRJNA400804	SAMN07598617	AFS092859
29	LDPG01000023.1	0.99	strain: RIT375	LDPG01	WGS	Bacillus spp.	PRJNA285407	SAMN03753508	strain: RIT375	host: Costus igneus,isolation_source: Internal Stem Tissue
30	LZQW01000022.1	0.99	strain: L19	LZQW01	WGS	Bacillus spp.	PRJNA224116	SAMN05230456	strain: L19	isolation_source: Sediment
31	LZQX01000002.1	0.99	strain: N1ZF-2	LZQX01	WGS	Bacillus spp.	PRJNA224116	SAMN05230475	strain: N1ZF-2	isolation_source: Sediments
32	MEAQ01000339.1	0.99	strain: PFAB2	MEAQ01	WGS	Bacillus spp.	PRJNA224116	SAMN05712814	strain: PFAB2	isolation_source: hot water spring
33	NTQB01000003.1	0.85	strain: AFS027725	NTQB01	WGS	Bacillus spp.	PRJNA224116	SAMN07597608	strain: AFS027725	isolation_source: plant core
34	NTQC01000022.1	0.85	strain: AFS027605	NTQC01	WGS	Bacillus spp.	PRJNA224116	SAMN07597603	strain: AFS027605	host: Soybean,isolation_source: core
35	NTQV01000005.1	0.85	strain: AFS025007	NTQV01	WGS	Bacillus spp.	PRJNA224116	SAMN07597571	strain: AFS025007	host: Corn,isolation_source: core
36	NTRN01000003.1	0.85	strain: AFS023305	NTRN01	WGS	Bacillus spp.	PRJNA224116	SAMN07597543	strain: AFS023305	host: Corn,isolation_source: core
37	NTRT01000011.1	0.85	strain: AFS022655	NTRT01	WGS	Bacillus spp.	PRJNA224116	SAMN07597534	strain: AFS022655	host: Corn,isolation_source: core
38	NTSI01000043.1	0.85	strain: AFS020887	NTSI01	WGS	Bacillus spp.	PRJNA224116	SAMN07597510	strain: AFS020887	host: Corn,isolation_source: core
39	NTSY01000010.1	0.85	strain: AFS028506	NTSY01	WGS	Bacillus spp.	PRJNA224116	SAMN07597620	strain: AFS028506	isolation_source: plant core
40	NTTQ01000003.1	0.85	strain: AFS018197	NTTQ01	WGS	Bacillus spp.	PRJNA224116	SAMN07597476	strain: AFS018197	isolation_source: plant core
41	NTTW01000039.1	0.85	strain: AFS017475	NTTW01	WGS	Bacillus spp.	PRJNA224116	SAMN07597468	strain: AFS017475	host: Corn,isolation_source: core
42	NTTY01000003.1	0.85	strain: AFS017361	NTTY01	WGS	Bacillus spp.	PRJNA224116	SAMN07597465	strain: AFS017361	isolation_source: plant core
43	NTUM01000015.1	0.85	strain: AFS016024	NTUM01	WGS	Bacillus spp.	PRJNA224116	SAMN07597445	strain: AFS016024	isolation_source: soil
44	NTUV01000016.1	0.85	strain: AFS015248	NTUV01	WGS	Bacillus spp.	PRJNA224116	SAMN07597436	strain: AFS015248	isolation_source: plant
45	NTVL01000041.1	0.85	strain: AFS012870	NTVL01	WGS	Bacillus spp.	PRJNA224116	SAMN07597410	strain: AFS012870	isolation_source: plant core
46	NTYQ01000005.1	0.85	strain: AFS003761	NTYQ01	WGS	Bacillus spp.	PRJNA224116	SAMN07597291	strain: AFS003761	host: Corn,isolation_source: core
47	NTZE01000007.1	0.85	strain: AFS002415	NTZE01	WGS	Bacillus spp.	PRJNA224116	SAMN07597270	strain: AFS002415	host: Weed,isolation_source: core
